# Supplementary material for: Effects of a 12-Week Pilates Program on Functional Physical Fitness and Basal Metabolic Rate in Community-Dwelling Middle-Aged Women: A Quasi-Experimental Study
Source: Int J Environ Res Public Health. 2022 Dec 2;19(23):16157. doi: 10.3390/ijerph192316157 (PMC9737173; doi:10.3390/ijerph192316157)
Supplement: Supplementary file 1 [file ijerph-19-16157-s001.zip]

Archive with 1 entries (1 files):
- ijerph-2062542-supplementary.pdf
